# Supplementary material for: Cardioprotective Effects of the GRK2 Inhibitor Paroxetine on Isoproterenol-Induced Cardiac Remodeling by Modulating NF-κB Mediated Prohypertrophic and Profibrotic Gene Expression
Source: Int J Mol Sci. 2023 Dec 8;24(24):17270. doi: 10.3390/ijms242417270 (PMC10743803; doi:10.3390/ijms242417270)
Supplement: Supplementary file 1 [file ijms-24-17270-s001.zip]

Archive with 1 entries (1 files):
- ijms-2732036-supplementary.pdf
